# Supplementary material for: Planetary Health Diet for Childhood Obesity Prevention: Integrating Nutritional Health with Environmental Stewardship
Source: Nutrients. 2024 Dec 13;16(24):4316. doi: 10.3390/nu16244316 (PMC11676438; doi:10.3390/nu16244316)
Supplement: Supplementary file 1 [file nutrients-16-04316-s001.zip]

Archive with 1 entries (1 files):
- nutrients-3367881-supplementary.pdf
